# Supplementary material for: Streptomyces avermitilis MICNEMA2022: a new biorational strain for producing abamectin as an integrated nematode management agent
Source: BMC Microbiol. 2024 Sep 7;24:329. doi: 10.1186/s12866-024-03466-3 (PMC11380338; doi:10.1186/s12866-024-03466-3)
Supplement: Supplementary file 2 — Supplementary Material 2 [file 12866_2024_3466_MOESM2_ESM.xlsx]

## Sheet: Mycelial Methanol Extract
	Table (S3a): The actinobacterial isolates' nematocidal potential (Mycelial Methanol Extract) against second-stage juveniles of M. incognita expressed as mortality (%) during three consequence days at 25°C.
isolates	24 hr.										48 hr.										72 hr.
	No. live					No. dead					No. live					No. dead					No. live					No. dead
	R1	R2	R3	Mean	S.D	R1	R2	R3	Mean	S.D	R1	R2	R3	Mean	S.D	R1	R2	R3	Mean	S.D	R1	R2	R3	Mean	S.D	R1	R2	R3	Mean	S.D
control	100	100	100	100	0	0	0	0	0	0	100	100	100	100	0	0	0	0	0	0	100	100	100	100	0	0	0	0	0	0
St.01	25	26	27	26	1	75	74	73	74	1	22	22	25	23	1.73205	78	78	75	77	1.73205	20	20	20	20	0	80	80	80	80	0
St.02	95	95	95	95	0	5	5	5	5	0	92	92	92	92	0	8	8	8	8	0	90	90	90	90	0	10	10	10	10	0
St.03	70	72	75	72.3333	2.51661	30	28	25	27.6667	2.51661	68	63	65	65.3333	2.51661	32	37	35	34.6667	2.51661	65	60	60	61.6667	2.88675	35	40	40	38.3333	2.88675
St.04	20	24	28	24	4	80	76	72	76	4	20	20	20	20	0	80	80	80	80	0	18	18	18	18	0	82	82	82	82	0
St.05	100	100	100	100	0	0	0	0	0	0	89	88	92	89.6667	2.08167	11	12	8	10.3333	2.08167	85	86	88	86.3333	1.52753	15	14	12	13.6667	1.52753
St.06	12	12	12	12	0	88	88	88	88	0	10	10	10	10	0	90	90	90	90	0	5	5	5	5	0	95	95	95	95	0
St.07	26	25	24	25	1	74	75	76	75	1	25	20	20	21.6667	2.88675	75	80	80	78.3333	2.88675	20	18	19	19	1	80	82	81	81	1
St.08	100	100	100	100	0	0	0	0	0	0	100	100	100	100	0	0	0	0	0	0	100	100	100	100	0	0	0	0	0	0
St.09	90	92	88	90	2	10	8	12	10	2	88	85	85	86	1.73205	12	15	15	14	1.73205	15	15	15	15	0	85	85	85	85	0
St.10	70	80	88	79.3333	9.0185	30	20	12	20.6667	9.0185	68	75	82	75	7	32	25	18	25	7	66	70	76	70.6667	5.03322	34	30	24	29.3333	5.03322
St.11	40	35	35	36.6667	2.88675	60	65	65	63.3333	2.88675	38	20	20	26	10.3923	62	80	80	74	10.3923	35	20	20	25	8.66025	65	80	80	75	8.66025
St.12	30	28	35	31	3.60555	70	72	65	69	3.60555	25	25	30	26.6667	2.88675	75	75	70	73.3333	2.88675	22	22	22	22	0	78	78	78	78	0
St.13	35	35	35	35	0	65	65	65	65	0	33	33	33	33	0	67	67	67	67	0	30	30	30	30	0	70	70	70	70	0
St.14	94	100	98	97.3333	3.05505	6	0	2	2.66667	3.05505	88	90	85	87.6667	2.51661	12	10	15	12.3333	2.51661	76	82	78	78.6667	3.05505	24	18	22	21.3333	3.05505
St.15	78	85	75	79.3333	5.1316	22	15	25	20.6667	5.1316	75	82	75	77.3333	4.04145	25	18	25	22.6667	4.04145	72	80	71	74.3333	4.93288	28	20	29	25.6667	4.93288
St.16	93	93	93	93	0	7	7	7	7	0	92	92	92	92	0	8	8	8	8	0	90	90	90	90	0	10	10	10	10	0
St.17	68	75	72	71.6667	3.51188	32	25	28	28.3333	3.51188	60	66	68	64.6667	4.16333	40	34	32	35.3333	4.16333	58	62	65	61.6667	3.51188	42	38	35	38.3333	3.51188
St.18	98	97	100	98.3333	1.52753	2	3	0	1.66667	1.52753	90	85	82	85.6667	4.04145	10	15	18	14.3333	4.04145	82	78	75	78.3333	3.51188	18	22	25	21.6667	3.51188
St.19	75	73	80	76	3.60555	25	27	20	24	3.60555	64	70	64	66	3.4641	36	30	36	34	3.4641	52	65	58	58.3333	6.50641	48	35	42	41.6667	6.50641
St.20	85	85	85	85	0	15	15	15	15	0	85	85	85	85	0	15	15	15	15	0	80	80	80	80	0	20	20	20	20	0
St.21	83	82	82	82.3333	0.57735	17	18	18	17.6667	0.57735	80	80	80	80	0	20	20	20	20	0	80	80	80	80	0	20	20	20	20	0
St.22	76	80	72	76	4	24	20	28	24	4	65	68	65	66	1.73205	35	32	35	34	1.73205	52	56	40	49.3333	8.32666	48	44	60	50.6667	8.32666
St.23	95	100	100	98.3333	2.88675	5	0	0	1.66667	2.88675	88	86	85	86.3333	1.52753	12	14	15	13.6667	1.52753	80	78	75	77.6667	2.51661	20	22	25	22.3333	2.51661
St.24	100	92	100	97.3333	4.6188	0	8	0	2.66667	4.6188	95	88	92	91.6667	3.51188	5	12	8	8.33333	3.51188	75	78	79	77.3333	2.08167	25	22	21	22.6667	2.08167
St.25	0	0	0	0	0	100	100	100	100	0	0	0	0	0	0	100	100	100	100	0	0	0	0	0	0	100	100	100	100	0
St.26	28	26	25	26.3333	1.52753	72	74	75	73.6667	1.52753	20	18	20	19.3333	1.1547	80	82	80	80.6667	1.1547	15	15	15	15	0	85	85	85	85	0
St.27	76	82	79	79	3	24	18	21	21	3	70	75	74	73	2.64575	30	25	26	27	2.64575	68	70	71	69.6667	1.52753	32	30	29	30.3333	1.52753
St.28	80	94	95	89.6667	8.3865	20	6	5	10.3333	8.3865	78	82	86	82	4	22	18	14	18	4	60	70	72	67.3333	6.4291	40	30	28	32.6667	6.4291
St.29	90	88	94	90.6667	3.05505	10	12	6	9.33333	3.05505	88	85	90	87.6667	2.51661	12	15	10	12.3333	2.51661	84	80	85	83	2.64575	16	20	15	17	2.64575
St.30	98	98	98	98	0	2	2	2	2	0	95	95	95	95	0	5	5	5	5	0	92	92	92	92	0	8	8	8	8	0
St.31	28	32	28	29.3333	2.3094	72	68	72	70.6667	2.3094	20	25	22	22.3333	2.51661	80	75	78	77.6667	2.51661	20	20	20	20	0	80	80	80	80	0
St.32	95	95	95	95	0	5	5	5	5	0	92	92	92	92	0	8	8	8	8	0	90	90	90	90	0	10	10	10	10	0
St.33	96	96	96	96	0	4	4	4	4	0	95	95	95	95	0	5	5	5	5	0	92	92	92	92	0	8	8	8	8	0
St.34	45	45	50	46.6667	2.88675	55	55	50	53.3333	2.88675	40	40	40	40	0	60	60	60	60	0	40	40	40	40	0	60	60	60	60	0
St.35	66	66	66	66	0	34	34	34	34	0	60	60	60	60	0	40	40	40	40	0	58	58	58	58	0	42	42	42	42	0
St.36	50	29	32	37	11.3578	50	71	68	63	11.3578	45	25	30	33.3333	10.4083	55	75	70	66.6667	10.4083	20	18	22	20	2	80	82	78	80	2
St.37	45	68	48	53.6667	12.5033	55	32	52	46.3333	12.5033	40	60	45	48.3333	10.4083	60	40	55	51.6667	10.4083	38	58	43	46.3333	10.4083	62	42	57	53.6667	10.4083
St.38	84	84	84	84	0	16	16	16	16	0	82	82	82	82	0	18	18	18	18	0	80	80	80	80	0	20	20	20	20	0
St.39	60	65	65	63.3333	2.88675	40	35	35	36.6667	2.88675	60	60	60	60	0	40	40	40	40	0	55	55	55	55	0	45	45	45	45	0
St.40	10	12	10	10.6667	1.1547	90	88	90	89.3333	1.1547	5	5	5	5	0	95	95	95	95	0	2	2	2	2	0	98	98	98	98	0
St.41	70	68	74	70.6667	3.05505	30	32	26	29.3333	3.05505	69	65	69	67.6667	2.3094	31	35	31	32.3333	2.3094	40	44	45	43	2.64575	60	56	55	57	2.64575
St.42	35	30	37	34	3.60555	65	70	65	66.6667	2.88675	25	25	26	25.3333	0.57735	75	75	72	74	1.73205	20	20	20	20	0	80	80	80	80	0
St.43	66	60	70	65.3333	5.03322	34	40	30	34.6667	5.03322	65	58	63	62	3.60555	35	42	37	38	3.60555	60	55	60	58.3333	2.88675	40	45	40	41.6667	2.88675
St.44	2	0	1	1	1	98	100	99	99	1	0	0	0	0	0	100	100	100	100	0	0	0	0	0	0	100	100	100	100	0
St.45	80	85	86	83.6667	3.21455	20	15	14	16.3333	3.21455	78	82	84	81.3333	3.05505	22	18	16	18.6667	3.05505	75	80	80	78.3333	2.88675	25	20	20	21.6667	2.88675
St.46	100	94	92	95.3333	4.16333	0	6	8	4.66667	4.16333	85	82	85	84	1.73205	15	18	15	16	1.73205	74	76	78	76	2	26	24	22	24	2
St.47	15	13	11	13	2	85	87	89	87	2	10	10	10	10	0	90	90	90	90	0	5	5	5	5	0	95	95	95	95	0
St.48	10	4	8	7.33333	3.05505	90	96	92	92.6667	3.05505	4	2	3	3	1	96	98	97	97	1	2	2	2	2	0	98	98	98	98	0
St.49	47	20	24	30.3333	14.5717	53	80	76	69.6667	14.5717	35	20	20	25	8.66025	65	80	80	75	8.66025	22	20	20	20.6667	1.1547	78	80	80	79.3333	1.1547
St.50	39	42	44	41.6667	2.51661	61	58	56	58.3333	2.51661	35	36	38	36.3333	1.52753	65	64	62	63.6667	1.52753	20	20	15	18.3333	2.88675	80	80	85	81.6667	2.88675
St.51	50	40	55	48.3333	7.63763	50	60	45	51.6667	7.63763	20	22	28	23.3333	4.16333	80	78	72	76.6667	4.16333	20	22	25	22.3333	2.51661	80	78	75	77.6667	2.51661
St.52	40	45	45	43.3333	2.88675	60	55	55	56.6667	2.88675	40	40	40	40	0	60	60	60	60	0	35	35	35	35	0	65	65	65	65	0
St.53	5	5	5	5	0	95	95	95	95	0	3	3	3	3	0	97	97	97	97	0	2	2	2	2	0	98	98	98	98	0
St.54	20	20	20	20	0	80	80	80	80	0	15	15	15	15	0	85	85	85	85	0	12	12	12	12	0	88	88	88	88	0
St.55	89	89	89	89	0	11	11	11	11	0	85	85	85	85	0	15	15	15	15	0	82	82	82	82	0	18	18	18	18	0
St.56	88	85	80	84.3333	4.04145	12	15	20	15.6667	4.04145	80	78	76	78	2	20	22	24	22	2	75	72	73	73.3333	1.52753	25	28	27	26.6667	1.52753
St.57	85	88	82	85	3	15	12	18	15	3	80	83	80	81	1.73205	20	17	20	19	1.73205	78	80	78	78.6667	1.1547	22	20	22	21.3333	1.1547
St.58	100	99	98	99	1	0	1	2	1	1	99	99	98	98.6667	0.57735	1	1	2	1.33333	0.57735	95	95	95	95	0	5	5	5	5	0
St.59	95	95	95	95	0	5	5	5	5	0	90	90	90	90	0	10	10	10	10	0	90	90	90	90	0	10	10	10	10	0
St.60	98	98	98	98	0	2	2	2	2	0	95	95	95	95	0	5	5	5	5	0	90	90	90	90	0	5	5	5	5	0

## Sheet: Culture Supernatant 
Table (S3b): The actinobacterial isolates' nematocidal potential (Culture supernatant) against second-stage juveniles of M. incognita expressed as mortality (%) during three consequence days at 25°C.
isolates	24 hr.										48 hr.										72 hr.
	No. live					No. dead					No. live					No. dead					No. live					No. dead
	R1	R2	R3	Mean	S.D	R1	R2	R3	Mean	S.D	R1	R2	R3	Mean	S.D	R1	R2	R3	Mean	S.D	R1	R2	R3	Mean	S.D	R1	R2	R3	Mean	S.D
control	100	100	100	100	0	0	0	0	0	0	100	100	100	100	0	0	0	0	0	0	100	100	100	100	0	0	0	0	0	0
St.01	29	30	35	31.3333	3.21455	71	70	65	68.6667	3.21455	25	25	25	25	0	75	75	75	75	0	22	22	22	22	0	78	78	78	78	0
St.02	45	48	49	47.3333	2.08167	55	52	51	52.6667	2.08167	40	41	41	40.6667	0.57735	60	59	59	59.3333	0.57735	38	38	38	38	0	62	62	62	62	0
St.03	62	58	60	60	2	38	42	40	40	2	60	55	54	56.3333	3.21455	40	45	46	43.6667	3.21455	52	54	50	52	2	48	46	50	48	2
St.04	36	32	34	34	2	64	68	66	66	2	30	30	30	30	0	70	70	70	70	0	28	26	24	26	2	72	74	76	74	2
St.05	82	75	78	78.3333	3.51188	18	25	22	21.6667	3.51188	80	75	75	76.6667	2.88675	20	25	25	23.3333	2.88675	74	70	70	71.3333	2.3094	26	30	30	28.6667	2.3094
St.06	20	18	16	18	2	80	82	84	82	2	15	15	10	13.3333	2.88675	85	85	90	86.6667	2.88675	10	10	8	9.33333	1.1547	90	90	92	90.6667	1.1547
St.07	25	29	27	27	2	75	71	73	73	2	23	25	24	24	1	77	75	76	76	1	20	20	20	20	0	80	80	80	80	0
St.08	50	52	56	52.6667	3.05505	50	48	44	47.3333	3.05505	45	50	55	50	5	55	50	45	50	5	40	40	40	40	0	60	60	60	60	0
St.09	82	85	80	82.3333	2.51661	18	15	20	17.6667	2.51661	80	82	80	80.6667	1.1547	20	18	20	19.3333	1.1547	80	80	80	80	0	20	20	20	20	0
St.10	86	84	80	83.3333	3.05505	14	16	20	16.6667	3.05505	79	76	70	75	4.58258	21	24	30	25	4.58258	70	70	70	70	0	30	30	30	30	0
St.11	25	28	30	27.6667	2.51661	75	72	70	72.3333	2.51661	22	25	26	24.3333	2.08167	78	75	74	75.6667	2.08167	20	20	20	20	0	80	80	80	80	0
St.12	85	88	89	87.3333	2.08167	15	12	11	12.6667	2.08167	85	85	85	85	0	15	15	15	15	0	82	82	82	82	0	18	18	18	18	0
St.13	29	27	26	27.3333	1.52753	71	73	74	72.6667	1.52753	25	25	25	25	0	75	75	75	75	0	22	22	22	22	0	78	78	78	78	0
St.14	72	80	79	77	4.3589	28	20	21	23	4.3589	70	75	75	73.3333	2.88675	30	25	25	26.6667	2.88675	70	70	70	70	0	30	30	30	30	0
St.15	86	82	83	83.6667	2.08167	14	18	17	16.3333	2.08167	80	78	80	79.3333	1.1547	20	22	20	20.6667	1.1547	78	78	78	78	0	22	22	22	22	0
St.16	92	91	90	91	1	8	9	10	9	1	90	89	84	87.6667	3.21455	10	11	16	12.3333	3.21455	88	85	82	85	3	12	15	18	15	3
St.17	72	69	65	68.6667	3.51188	28	31	35	31.3333	3.51188	64	65	60	63	2.64575	36	35	40	37	2.64575	60	60	60	60	0	40	40	40	40	0
St.18	92	88	80	86.6667	6.1101	8	12	20	13.3333	6.1101	84	82	80	82	2	16	18	20	18	2	80	80	80	80	0	20	20	20	20	0
St.19	66	64	63	64.3333	1.52753	34	36	37	35.6667	1.52753	60	58	60	59.3333	1.1547	40	42	40	40.6667	1.1547	52	54	56	54	2	48	46	44	46	2
St.20	85	84	86	85	1	15	16	14	15	1	82	82	82	82	0	18	18	18	18	0	80	80	80	80	0	20	20	20	20	0
St.21	70	72	76	72.6667	3.05505	30	28	24	27.3333	3.05505	70	70	72	70.6667	1.1547	30	30	28	29.3333	1.1547	68	65	68	67	1.73205	32	35	32	33	1.73205
St.22	81	85	87	84.3333	3.05505	19	15	13	15.6667	3.05505	80	83	85	82.6667	2.51661	20	17	15	17.3333	2.51661	80	80	80	80	0	20	20	20	20	0
St.23	100	100	100	100	0	0	0	0	0	0	100	99	98	99	1	0	1	2	1	1	95	95	95	95	0	5	5	5	5	0
St.24	96	94	98	96	2	4	6	2	4	2	94	92	91	92.3333	1.52753	6	8	9	7.66667	1.52753	90	90	90	90	0	10	10	10	10	0
St.25	0	0	0	0	0	100	100	100	100	0	0	0	0	0	0	100	100	100	100	0	0	0	0	0	0	100	100	100	100	0
St.26	35	29	28	30.6667	3.78594	65	71	72	69.3333	3.78594	30	28	27	28.3333	1.52753	70	72	73	71.6667	1.52753	25	25	25	25	0	75	75	75	75	0
St.27	80	82	86	82.6667	3.05505	20	18	14	17.3333	3.05505	80	80	82	80.6667	1.1547	20	20	18	19.3333	1.1547	78	78	80	78.6667	1.1547	22	22	20	21.3333	1.1547
St.28	86	87	89	87.3333	1.52753	14	13	11	12.6667	1.52753	85	84	83	84	1	15	16	17	16	1	82	82	82	82	0	18	18	18	18	0
St.29	95	93	90	92.6667	2.51661	5	7	10	7.33333	2.51661	90	90	90	90	0	10	10	10	10	0	88	88	88	88	0	12	12	12	12	0
St.30	98	91	95	94.6667	3.51188	2	9	5	5.33333	3.51188	95	90	91	92	2.64575	5	10	9	8	2.64575	90	90	90	90	0	10	10	10	10	0
St.31	56	51	52	53	2.64575	44	49	48	47	2.64575	50	50	50	50	0	50	50	50	50	0	45	46	48	46.3333	1.52753	55	54	52	53.6667	1.52753
St.32	29	28	27	28	1	71	72	73	72	1	25	26	24	25	1	75	74	76	75	1	20	20	20	20	0	80	80	80	80	0
St.33	30	34	30	31.3333	2.3094	70	66	70	68.6667	2.3094	25	25	25	25	0	75	75	75	75	0	22	22	22	22	0	78	78	78	78	0
St.34	55	56	52	54.3333	2.08167	45	44	48	45.6667	2.08167	50	51	48	49.6667	1.52753	50	49	42	47	4.3589	45	42	41	42.6667	2.08167	55	58	59	57.3333	2.08167
St.35	77	75	71	74.3333	3.05505	23	25	29	25.6667	3.05505	71	70	70	70.3333	0.57735	29	30	30	29.6667	0.57735	68	67	62	65.6667	3.21455	32	33	38	34.3333	3.21455
St.36	42	41	46	43	2.64575	58	59	54	57	2.64575	40	38	41	39.6667	1.52753	60	62	59	60.3333	1.52753	35	35	35	35	0	65	65	65	65	0
St.37	92	91	93	92	1	8	9	7	8	1	89	84	88	87	2.64575	11	16	12	13	2.64575	86	82	81	83	2.64575	14	18	19	17	2.64575
St.38	74	72	73	73	1	26	28	27	27	1	70	70	70	70	0	30	30	30	30	0	68	64	62	64.6667	3.05505	32	36	38	35.3333	3.05505
St.39	85	84	81	83.3333	2.08167	15	16	19	16.6667	2.08167	82	80	80	80.6667	1.1547	18	20	20	19.3333	1.1547	80	78	75	77.6667	2.51661	20	22	25	22.3333	2.51661
St.40	10	12	10	10.6667	1.1547	90	88	90	89.3333	1.1547	8	8	8	8	0	92	92	92	92	0	2	2	2	2	0	98	98	98	98	0
St.41	45	49	48	47.3333	2.08167	55	51	52	52.6667	2.08167	42	41	47	43.3333	3.21455	58	59	53	56.6667	3.21455	40	40	42	40.6667	1.1547	60	60	58	59.3333	1.1547
St.42	40	45	42	42.3333	2.51661	60	55	58	57.6667	2.51661	38	42	40	40	2	62	58	60	60	2	35	35	35	35	0	65	65	65	65	0
St.43	70	69	64	67.6667	3.21455	30	31	36	32.3333	3.21455	64	62	60	62	2	36	38	40	38	2	60	58	52	56.6667	4.16333	40	42	48	43.3333	4.16333
St.44	18	18	18	18	0	82	82	82	82	0	12	12	12	12	0	88	88	88	88	0	5	5	5	5	0	95	95	95	95	0
St.45	86	86	85	85.6667	0.57735	14	14	15	14.3333	0.57735	82	82	81	81.6667	0.57735	18	18	19	18.3333	0.57735	80	82	80	80.6667	1.1547	20	18	20	19.3333	1.1547
St.46	85	84	84	84.3333	0.57735	15	16	16	15.6667	0.57735	80	82	82	81.3333	1.1547	20	18	18	18.6667	1.1547	79	75	74	76	2.64575	21	25	26	24	2.64575
St.47	16	14	12	14	2	84	86	88	86	2	10	10	10	10	0	90	90	90	90	0	5	5	5	5	0	95	95	95	95	0
St.48	8	9	10	9	1	92	91	90	91	1	5	5	5	5	0	95	95	95	95	0	2	2	2	2	0	98	98	98	98	0
St.49	25	27	29	27	2	75	73	71	73	2	20	20	20	20	0	80	80	80	80	0	18	18	19	18.3333	0.57735	82	82	81	81.6667	0.57735
St.50	52	45	45	47.3333	4.04145	48	55	55	52.6667	4.04145	48	40	40	42.6667	4.6188	52	60	60	57.3333	4.6188	45	38	38	40.3333	4.04145	55	62	62	59.6667	4.04145
St.51	33	34	36	34.3333	1.52753	67	66	64	65.6667	1.52753	30	30	31	30.3333	0.57735	70	70	69	69.6667	0.57735	28	24	25	25.6667	2.08167	72	76	75	74.3333	2.08167
St.52	28	27	25	26.6667	1.52753	72	73	75	73.3333	1.52753	25	24	25	24.6667	0.57735	75	76	75	75.3333	0.57735	22	21	21	21.3333	0.57735	78	79	79	78.6667	0.57735
St.53	1	1	1	1	0	99	99	99	99	0	0	0	0	0	0	100	100	100	100	0	0	0	0	0	0	100	100	100	100	0
St.54	33	34	35	34	1	67	64	65	65.3333	1.52753	30	30	30	30	0	70	70	70	70	0	29	28	25	27.3333	2.08167	71	72	75	72.6667	2.08167
St.55	71	70	73	71.3333	1.52753	29	30	27	28.6667	1.52753	70	70	70	70	0	30	30	30	30	0	65	65	65	65	0	35	35	35	35	0
St.56	46	42	43	43.6667	2.08167	54	58	57	56.3333	2.08167	40	40	41	40.3333	0.57735	60	60	59	59.6667	0.57735	35	39	34	36	2.64575	65	61	66	64	2.64575
St.57	74	75	84	77.6667	5.50757	26	25	16	22.3333	5.50757	72	74	79	75	3.60555	28	25	21	24.6667	3.51188	70	71	75	72	2.64575	30	29	25	28	2.64575
St.58	85	89	89	87.6667	2.3094	15	11	11	12.3333	2.3094	85	85	85	85	0	15	15	15	15	0	84	82	82	82.6667	1.1547	16	18	18	17.3333	1.1547
St.59	94	92	85	90.3333	4.72582	6	8	15	9.66667	4.72582	90	90	84	88	3.4641	10	10	15	11.6667	2.88675	84	86	80	83.3333	3.05505	16	14	20	16.6667	3.05505
St.60	92	98	94	94.6667	3.05505	8	2	6	5.33333	3.05505	90	92	91	91	1	10	8	9	9	1	90	90	90	90	0	10	10	10	10	0

## Sheet: Sheet1
Table (S3c): The actinobacterial isolates' nematocidal potential against second-stage juveniles of M. incognita expressed as mortality (%) during three consequence days at 25°C.
isolates	Supernatent						methanol extract
	24 hr.		48 hr.		72 hr.		24 hr.		48 hr.		72 hr.
	Mean No. live	Mean No. dead	Mean No. live	Mean No. dead	Mean No. live	Mean No. dead	Mean No. live	Mean No. dead	Mean No. live	Mean No. dead	Mean No. live	Mean No. dead
control	100	0	100	0	100	0	100	0	100	0	100	0
St.01	31.3333	68.6667	25	75	22	78	26	74	23	77	20	80
St.02	47.3333	52.6667	40.6667	59.3333	38	62	95	5	92	8	90	10
St.03	60	40	56.3333	43.6667	52	48	72.3333	27.6667	65.3333	34.6667	61.6667	38.3333
St.04	34	66	30	70	26	74	24	76	20	80	18	82
St.05	78.3333	21.6667	76.6667	23.3333	71.3333	28.6667	100	0	89.6667	10.3333	86.3333	13.6667
St.06	18	82	13.3333	86.6667	9.33333	90.6667	12	88	10	90	5	95
St.07	27	73	24	76	20	80	25	75	21.6667	78.3333	19	81
St.08	52.6667	47.3333	50	50	40	60	100	0	100	0	100	0
St.09	82.3333	17.6667	80.6667	19.3333	80	20	90	10	86	14	15	85
St.10	83.3333	16.6667	75	25	70	30	79.3333	20.6667	75	25	70.6667	29.3333
St.11	27.6667	72.3333	24.3333	75.6667	20	80	36.6667	63.3333	26	74	25	75
St.12	87.3333	12.6667	85	15	82	18	31	69	26.6667	73.3333	22	78
St.13	27.3333	72.6667	25	75	22	78	35	65	33	67	30	70
St.14	77	23	73.3333	26.6667	70	30	97.3333	2.66667	87.6667	12.3333	78.6667	21.3333
St.15	83.6667	16.3333	79.3333	20.6667	78	22	79.3333	20.6667	77.3333	22.6667	74.3333	25.6667
St.16	91	9	87.6667	12.3333	85	15	93	7	92	8	90	10
St.17	68.6667	31.3333	63	37	60	40	71.6667	28.3333	64.6667	35.3333	61.6667	38.3333
St.18	86.6667	13.3333	82	18	80	20	98.3333	1.66667	85.6667	14.3333	78.3333	21.6667
St.19	64.3333	35.6667	59.3333	40.6667	54	46	76	24	66	34	58.3333	41.6667
St.20	85	15	82	18	80	20	85	15	85	15	80	20
St.21	72.6667	27.3333	70.6667	29.3333	67	33	82.3333	17.6667	80	20	80	20
St.22	84.3333	15.6667	82.6667	17.3333	80	20	76	24	66	34	49.3333	50.6667
St.23	100	0	99	1	95	5	98.3333	1.66667	86.3333	13.6667	77.6667	22.3333
St.24	96	4	92.3333	7.66667	90	10	97.3333	2.66667	91.6667	8.33333	77.3333	22.6667
St.25	0	100	0	100	0	100	0	100	0	100	0	100
St.26	30.6667	69.3333	28.3333	71.6667	25	75	26.3333	73.6667	19.3333	80.6667	15	85
St.27	82.6667	17.3333	80.6667	19.3333	78.6667	21.3333	79	21	73	27	69.6667	30.3333
St.28	87.3333	12.6667	84	16	82	18	89.6667	10.3333	82	18	67.3333	32.6667
St.29	92.6667	7.33333	90	10	88	12	90.6667	9.33333	87.6667	12.3333	83	17
St.30	94.6667	5.33333	92	8	90	10	98	2	95	5	92	8
St.31	53	47	50	50	46.3333	53.6667	29.3333	70.6667	22.3333	77.6667	20	80
St.32	28	72	25	75	20	80	95	5	92	8	90	10
St.33	31.3333	68.6667	25	75	22	78	96	4	95	5	92	8
St.34	54.3333	45.6667	49.6667	47	42.6667	57.3333	46.6667	53.3333	40	60	40	60
St.35	74.3333	25.6667	70.3333	29.6667	65.6667	34.3333	66	34	60	40	58	42
St.36	43	57	39.6667	60.3333	35	65	37	63	33.3333	66.6667	20	80
St.37	92	8	87	13	83	17	53.6667	46.3333	48.3333	51.6667	46.3333	53.6667
St.38	73	27	70	30	64.6667	35.3333	84	16	82	18	80	20
St.39	83.3333	16.6667	80.6667	19.3333	77.6667	22.3333	63.3333	36.6667	60	40	55	45
St.40	10.6667	89.3333	8	92	2	98	10.6667	89.3333	5	95	2	98
St.41	47.3333	52.6667	43.3333	56.6667	40.6667	59.3333	70.6667	29.3333	67.6667	32.3333	43	57
St.42	42.3333	57.6667	40	60	35	65	34	66.6667	25.3333	74	20	80
St.43	67.6667	32.3333	62	38	56.6667	43.3333	65.3333	34.6667	62	38	58.3333	41.6667
St.44	18	82	12	88	5	95	1	99	0	100	0	100
St.45	85.6667	14.3333	81.6667	18.3333	80.6667	19.3333	83.6667	16.3333	81.3333	18.6667	78.3333	21.6667
St.46	84.3333	15.6667	81.3333	18.6667	76	24	95.3333	4.66667	84	16	76	24
St.47	14	86	10	90	5	95	13	87	10	90	5	95
St.48	9	91	5	95	2	98	7.33333	92.6667	3	97	2	98
St.49	27	73	20	80	18.3333	81.6667	30.3333	69.6667	25	75	20.6667	79.3333
St.50	47.3333	52.6667	42.6667	57.3333	40.3333	59.6667	41.6667	58.3333	36.3333	63.6667	18.3333	81.6667
St.51	34.3333	65.6667	30.3333	69.6667	25.6667	74.3333	48.3333	51.6667	23.3333	76.6667	22.3333	77.6667
St.52	26.6667	73.3333	24.6667	75.3333	21.3333	78.6667	43.3333	56.6667	40	60	35	65
St.53	1	99	0	100	0	100	5	95	3	97	2	98
St.54	34	65.3333	30	70	27.3333	72.6667	20	80	15	85	12	88
St.55	71.3333	28.6667	70	30	65	35	89	11	85	15	82	18
St.56	43.6667	56.3333	40.3333	59.6667	36	64	84.3333	15.6667	78	22	73.3333	26.6667
St.57	77.6667	22.3333	75	24.6667	72	28	85	15	81	19	78.6667	21.3333
St.58	87.6667	12.3333	85	15	82.6667	17.3333	99	1	98.6667	1.33333	95	5
St.59	90.3333	9.66667	88	11.6667	83.3333	16.6667	95	5	90	10	90	10
St.60	94.6667	5.33333	91	9	90	10	98	2	95	5	90	5

## Sheet: The actinobacterial isolates' n
	Table (S3d): The most efficient isolates' nematocidal potential against second-stage juveniles of M. incognita expressed as mortality (%) during three consequence days at 25°C.
Treatment	Isolate No.	Mortality (%)
		Day 1	Day 2	Day 3
Methanol extract	Control	0	0	0
	St.06	88	90	95
	St.25	100	100	100
	St.26	74	81	85
	St.40	89	95	98
	St.44	99	100	100
	St.47	87	95	95
	St.48	93	97	98
	St.53	95	97	98
	St.54	80	85	88
Supernatant	Control	0	0	0
	St.06	82	87	91
	St.25	100	100	100
	St.40	89	92	98
	St.44	82	88	95
	St.47	86	90	95
	St.48	91	95	98
	St.53	99	100	100

## Sheet: Sheet4
Table S4 (a): Isolates’ efficiency in controlling M. incognita on tomato in a pot experiment
Nematodes Reproductive Parameters
Tretments		J2S in soil				% Red.	J2S in roots				% Red.	Females				% Red.	Egg masses				% Red.	Galls				% Red.	% Average total percentages reduction	Reproduction rate (Rr)
		R1	R2	R3	Mean		R1	R2	R3	Mean		R1	R2	R3	Mean		R1	R2	R3	Mean		R1	R2	R3	Mean
Culture suspension	St.25	1500	1820	1550	1623.33	48.4656	450	350	450	416.667	55.1971	140	142	135	139	35.8462	110	120	115	115	36.9287	120	125	133	126	35.0515	42.2978	2.04
	St.44	1600	1450	1740	1596.67	49.3122	450	440	480	456.667	50.8961	150	148	142	146.667	32.4117	120	125	123	122.667	32.6007	130	133	135	132.667	31.6151	39.3672	2.05333
	St.48	1020	810	1090	973.333	69.1005	500	520	530	516.667	44.4444	110	105	106	107	50.6912	75	76	77	76	58.2418	80	86	90	85.3333	56.0137	55.6983	1.49
	St.53	600	510	670	593.333	81.164	180	220	210	203.333	78.1362	68	62	59	63	70.9677	48	45	51	48	73.6264	49	53	55	52.3333	73.0241	75.3837	0.796667
Supernatant	St.25	1190	1550	1030	1256.67	60.1058	450	420	430	433.333	53.405	145	143	140	142.667	34.255	130	122	125	125.667	30.9524	125	130	130	128.333	33.8488	42.5134	1.69
	St.44	1200	1120	1300	1206.67	61.6931	600	640	550	596.667	35.8423	140	142	143	141.667	34.7158	110	115	120	115	36.8132	128	122	125	125	35.567	40.9263	1.80333
	St.48	1460	1480	1500	1480	53.0159	550	520	480	516.667	44.4444	123	126	130	126.333	41.7819	105	110	112	109	40.1099	110	115	120	115	40.7216	44.0147	1.99667
	St.53	660	800	670	710	77.4603	150	250	180	193.333	79.2115	75	78	79	77.3333	64.3625	62	64	70	65.3333	64.1026	66	70	68	68	64.9485	70.0171	0.903333
Mycelial Methanol Extract	St.25	1510	1320	1240	1356.67	56.9312	440	420	460	440	52.6882	150	162	155	155.667	28.2642	140	130	135	135	25.8242	148	142	146	145.333	25.0859	37.7587	1.79667
	St.44	1540	1430	1360	1443.33	54.1799	600	560	580	580	37.6344	144	152	146	147.333	32.1045	120	125	128	124.333	31.685	132	128	125	128.333	33.8488	37.8905	2.02333
	St.48	1210	1300	1120	1210	61.5873	450	500	550	500	46.2366	110	115	105	110	49.3088	100	110	100	103.333	43.2234	90	95	102	95.6667	50.6873	50.2087	1.71
	St.53	550	780	620	650	79.3651	190	200	180	190	79.5699	55	68	65	62.6667	71.1214	48	45	49	47.3333	73.9927	47	48	54	49.6667	74.3986	75.6895	0.84
Nematode only		3600	2900	2950	3150	0	990	950	850	930	0	200	220	230	216.667	0.15361	182	180	185	182.333	-0.18315	185	197	200	194	0	0	4.08
Control		0	0	0	0	100	0	0	0	0	100	0	0	0	0	100	0	0	0	0	100	0	0	0	0	100	100	0

## Sheet: Sheet5
Table S4 (b): Isolates’ efficiency in controlling M. incognita on tomato in a pot experiment
Plant growth parameters
Tretments		Shoot length (cm)				Increase %	Shoot weight (g)									Increase %	Root length (cm)				Increase %	No. of leaves				Increase %	No. of flowers				Increase %	% Average total percentages Increase
							Fresh				Increase %	Dry
		R1	R2	R3	Mean		R1	R2	R3	Mean		R1	R2	R3	Mean		R1	R2	R3	Mean		R1	R2	R3	Mean		R1	R2	R3	Mean
Culture suspension	St.25	38	45	40	41	25.5102	14.26	16.39	18.96	16.5367	23.3159	2.845	2.631	2.451	2.64233	44.9973	22	23	24	23	53.3333	13	11	12	12	20	6	5	3	4.66667	55.5556	37.1187
	St.44	50	51	52	51	56.1224	18.73	17.52	17.55	17.9333	33.731	2.805	2.694	2.947	2.81533	54.5188	22	21	20	21	40	13	10	12	11.6667	16.6667	7	4	5	5.33333	77.7778	46.4695
	St.48	52	53	50	51.6667	58.1633	18.34	16.34	17.25	17.31	29.0828	2.713	2.569	2.974	2.752	51.0428	23	24	25	24	60	11	9	13	11	10	4	4	4	4	33.3333	40.2704
	St.53	60	62	61	61	86.7347	22.35	21.34	20.33	21.34	59.135	2.974	3.039	3.142	3.05167	67.4899	25	26	28	26.3333	75.5556	12	12	14	12.6667	26.6667	5	6	5	5.33333	77.7778	65.5599
Supernatant	St.25	40	46	47	44.3333	35.7143	15.34	14.65	17.25	15.7467	17.4248	2.647	2.617	2.589	2.61767	43.67	18	19	20	19	26.6667	11	10	13	11.3333	13.3333	7	4	4	5	66.6667	33.9126
	St.44	40	35	36	37	13.2653	13.45	17.52	16.58	15.85	18.1954	2.501	2.364	2.412	2.42567	33.1321	15	16	19	16.6667	11.1111	11	12	12	11.6667	16.6667	3	4	5	4	33.3333	20.9506
	St.48	53	50	49	50.6667	55.102	19.63	18.24	14.62	17.4967	30.4748	2.754	2.674	2.468	2.632	44.4566	23	24	23	23.3333	55.5556	9	10	11	10	0	4	4	2	3.33333	11.1111	32.7834
	St.53	58	58	60	58.6667	79.5918	19.68	19.75	20.35	19.9267	48.5956	2.947	2.904	2.845	2.89867	59.0926	24	25	24	24.3333	62.2222	12	12	11	11.6667	16.6667	5	4	5	4.66667	55.5556	53.6207
Mycelial Methanol Extract	St.25	55	47	49	50.3333	54.0816	13.64	14.52	15.47	14.5433	8.4514	2.325	2.512	2.41	2.41567	32.5832	20	21	20	20.3333	35.5556	10	9	12	10.3333	3.33333	5	3	5	4.33333	44.4444	29.7416
	St.44	45	47	42	44.6667	36.7347	13.68	16.89	17.58	16.05	19.6868	2.467	2.458	2.651	2.52533	38.6023	20	16	19	18.3333	22.2222	10	11	9	10	0	5	3	1	3	0	19.541
	St.48	33	39	40	37.3333	14.2857	18.22	17.52	17.42	17.72	32.1402	2.66	2.568	2.754	2.66067	46.03	19	18	17	18	20	10	10	11	10.3333	3.33333	4	3	3	3.33333	11.1111	21.1501
	St.53	55	53	57	55	68.3673	20.08	19.33	19.86	19.7567	47.3279	3.045	2.847	2.947	2.94633	61.7087	23	24	22	23	53.3333	12	13	14	13	30	6	5	5	5.33333	77.7778	56.4192
Nematode only		35	30	33	32.6667	--	15.42	11.36	13.45	13.41	--	1.589	1.864	2.014	1.82233	--	15	13	17	15	--	10	9	11	10	--	3	4	2	3	--	---
Control		55	52	56	54.3333	66.3265	17.83	14.26	16.25	16.1133	20.1591	2.163	2.369	2.129	2.22033	21.8624	23	24	21	22.6667	51.1111	11	13	10	11.3333	13.3333	4	4	4	4	33.3333	34.3543
